# Supplementary material for: A Sustainable Synthesis of Novel 2-(3,4-Disubstituted phenyl)benzoxazole Derivatives and Their Antiproliferative and Antibacterial Evaluation
Source: Molecules. 2025 Apr 15;30(8):1767. doi: 10.3390/molecules30081767 (PMC12029548; doi:10.3390/molecules30081767)
Supplement: Supplementary file 1 [file molecules-30-01767-s001.zip]

Archive with 1 entries (1 files):
- molecules-3528904-supplementary.pdf
